# Supplementary material for: Genotyping by Sequencing Reveals Genetic Relatedness of Southwestern U.S. Blue Maize Landraces
Source: Int J Mol Sci. 2021 Mar 26;22(7):3436. doi: 10.3390/ijms22073436 (PMC8037273; doi:10.3390/ijms22073436)
Supplement: Supplementary file 1 [file ijms-22-03436-s001.zip]

Archive with 13 entries (10 files):
- Supplementary Info/
- Supplementary Info/Supplementary Figure 1. CV Error plot for population structure (Nankar and Pratt, 03.18.2021).xls
- __MACOSX/
- __MACOSX/Supplementary Info/
- __MACOSX/Supplementary Info/._Supplementary Figure 1. CV Error plot for population structure (Nankar and Pratt, 03.18.2021).xls
- Supplementary Info/Supplementary Figure 2. Population Structure bar plots (Nankar and Pratt, 03.18.2021).xlsx
- __MACOSX/Supplementary Info/._Supplementary Figure 2. Population Structure bar plots (Nankar and Pratt, 03.18.2021).xlsx
- Supplementary Info/Supplementary Figure 3. Growing region map of studied blue maize landraces (Nankar and Pratt, 03.18.2021).JPG
- __MACOSX/Supplementary Info/._Supplementary Figure 3. Growing region map of studied blue maize landraces (Nankar and Pratt, 03.18.2021).JPG
- Supplementary Info/Supplementary Table S1. Subsample contribution to population structure K=1-10 (Nankar and Pratt, 03.18.2021).xls
- __MACOSX/Supplementary Info/._Supplementary Table S1. Subsample contribution to population structure K=1-10 (Nankar and Pratt, 03.18.2021).xls
- Supplementary Info/Supplementary Table S2-S10. Descriptive stat of plant, ear, kernel and compositional traits (Nankar and Pratt, 03.18.2021).docx
- __MACOSX/Supplementary Info/._Supplementary Table S2-S10. Descriptive stat of plant, ear, kernel and compositional traits (Nankar and Pratt, 03.18.2021).docx
