# Supplementary material for: Genotyping by Sequencing Reveals Genetic Relatedness of Southwestern U.S. Blue Maize Landraces
Source: Int J Mol Sci. 2021 Mar 26;22(7):3436. doi: 10.3390/ijms22073436 (PMC8037273; doi:10.3390/ijms22073436)
Supplement: Supplementary file 1 [file ijms-22-03436-s001.zip › Supplementary Info/Supplementary Figure 1. CV Error plot for population structure (Nankar and Pratt, 03.18.2021).xls]

## Sheet: Figure S1. CV Error Plot
Figure S1. Cross-validation error (CV error) for population structure K=1 to K=10
Population Structure	CV error
K=1	0.46612
K=2	0.44804
K=3	0.46265
K=4	0.47849
K=5	0.49966
K=6	0.52961
K=7	0.56108
K=8	0.61384
K=9	0.64295
K=10	0.70307
