# Supplementary material for: Genotyping by Sequencing Reveals Genetic Relatedness of Southwestern U.S. Blue Maize Landraces
Source: Int J Mol Sci. 2021 Mar 26;22(7):3436. doi: 10.3390/ijms22073436 (PMC8037273; doi:10.3390/ijms22073436)
Supplement: Supplementary file 1 [file ijms-22-03436-s001.zip › Supplementary Info/Supplementary Table S1. Subsample contribution to population structure K=1-10 (Nankar and Pratt, 03.18.2021).xls]

## Sheet: K=1
Subsample 1
1.000000
1.000000
1.000000
1.000000
1.000000
1.000000
1.000000
1.000000
1.000000
1.000000
1.000000
1.000000
1.000000
1.000000
1.000000
1.000000
1.000000
1.000000
1.000000
1.000000
1.000000
1.000000
1.000000
1.000000
1.000000
1.000000
1.000000
1.000000
1.000000
1.000000
1.000000
1.000000
1.000000
1.000000
1.000000
1.000000
1.000000
1.000000
1.000000
1.000000
1.000000
1.000000
1.000000
1.000000
1.000000
1.000000
1.000000
1.000000
1.000000
1.000000
1.000000
1.000000
1.000000
1.000000
1.000000
1.000000
1.000000
1.000000
1.000000
1.000000
1.000000
1.000000
1.000000
1.000000
1.000000
1.000000
1.000000
1.000000
1.000000
1.000000
1.000000
1.000000
1.000000
1.000000
1.000000
1.000000
1.000000
1.000000
1.000000
1.000000
1.000000
1.000000
1.000000
1.000000
1.000000
1.000000
1.000000
1.000000
1.000000
1.000000
1.000000
1.000000
1.000000
1.000000
1.000000
1.000000
1.000000
1.000000
1.000000
1.000000
1.000000
1.000000
1.000000
1.000000
1.000000

## Sheet: K=2
Subsample 1	Subsample 2
0.217399	0.782601
0.231583	0.768417
0.889292	0.110708
0.300664	0.699336
0.434173	0.565827
0.335750	0.664250
0.360141	0.639859
0.168499	0.831501
0.255649	0.744351
0.290616	0.709384
0.113484	0.886516
0.295216	0.704784
0.327393	0.672607
0.499807	0.500193
0.207824	0.792176
0.677805	0.322195
0.999990	0.000010
0.990091	0.009909
0.999990	0.000010
0.999990	0.000010
0.999990	0.000010
0.999990	0.000010
0.549158	0.450842
0.552002	0.447998
0.495494	0.504506
0.875167	0.124833
0.965910	0.034090
0.937069	0.062931
0.952243	0.047757
0.999990	0.000010
0.999990	0.000010
0.983618	0.016382
0.966846	0.033154
0.999990	0.000010
0.815211	0.184789
0.999990	0.000010
0.999990	0.000010
0.913160	0.086840
0.999990	0.000010
0.999990	0.000010
0.999990	0.000010
0.999990	0.000010
0.999990	0.000010
0.941245	0.058755
0.999990	0.000010
0.798216	0.201784
0.643095	0.356905
0.689282	0.310718
0.533158	0.466842
0.738956	0.261044
0.693245	0.306755
0.635454	0.364546
0.597684	0.402316
0.577262	0.422738
0.554611	0.445389
0.642445	0.357555
0.615832	0.384168
0.748823	0.251177
0.802815	0.197185
0.673800	0.326200
0.000010	0.999990
0.000010	0.999990
0.000010	0.999990
0.000010	0.999990
0.000010	0.999990
0.000010	0.999990
0.000010	0.999990
0.000010	0.999990
0.000010	0.999990
0.315803	0.684197
0.000010	0.999990
0.000010	0.999990
0.000010	0.999990
0.000010	0.999990
0.000010	0.999990
0.924693	0.075307
0.842174	0.157826
0.815366	0.184634
0.804569	0.195431
0.880452	0.119548
0.840753	0.159247
0.890099	0.109901
0.999990	0.000010
0.930788	0.069212
0.999990	0.000010
0.999990	0.000010
0.860839	0.139161
0.843706	0.156294
0.924930	0.075070
0.863416	0.136584
0.999990	0.000010
0.999990	0.000010
0.999990	0.000010
0.999990	0.000010
0.999990	0.000010
0.999990	0.000010
0.999990	0.000010
0.999990	0.000010
0.999990	0.000010
0.999990	0.000010
0.999990	0.000010
0.999990	0.000010
0.999990	0.000010
0.999990	0.000010
0.999990	0.000010

## Sheet: K=3
Subsample 1	Subsample 2	Subsample 3
0.000010	0.999980	0.000010
0.142639	0.857351	0.000010
0.000010	0.285183	0.714807
0.000010	0.999980	0.000010
0.000010	0.999980	0.000010
0.000010	0.999980	0.000010
0.000010	0.999980	0.000010
0.000010	0.999980	0.000010
0.000019	0.999971	0.000010
0.000010	0.999980	0.000010
0.052616	0.947374	0.000010
0.000010	0.999980	0.000010
0.000010	0.999980	0.000010
0.000010	0.836996	0.162994
0.027250	0.972740	0.000010
0.296974	0.052020	0.651005
0.000010	0.000010	0.999980
0.030779	0.000010	0.969211
0.000010	0.003322	0.996668
0.027434	0.000010	0.972556
0.000010	0.000010	0.999980
0.000010	0.000010	0.999980
0.445414	0.000010	0.554576
0.446578	0.000010	0.553412
0.500829	0.000010	0.499161
0.118079	0.037720	0.844201
0.000010	0.114409	0.885581
0.075756	0.000010	0.924234
0.045039	0.053868	0.901093
0.000010	0.000010	0.999980
0.000010	0.101346	0.898644
0.000010	0.162791	0.837199
0.000010	0.173713	0.826277
0.000010	0.136880	0.863110
0.000010	0.362441	0.637549
0.000010	0.113514	0.886476
0.000010	0.060997	0.938993
0.000010	0.314903	0.685087
0.000010	0.000010	0.999980
0.000010	0.000010	0.999980
0.000010	0.134681	0.865309
0.000010	0.090743	0.909247
0.000010	0.149585	0.850405
0.000010	0.208070	0.791920
0.000010	0.187360	0.812630
0.000010	0.557766	0.442224
0.122602	0.557571	0.319827
0.014196	0.719916	0.265888
0.134018	0.701115	0.164866
0.000010	0.714188	0.285802
0.000010	0.750527	0.249463
0.000010	0.850948	0.149042
0.090726	0.723428	0.185846
0.000010	0.999980	0.000010
0.146068	0.652068	0.201864
0.000010	0.787934	0.212056
0.037747	0.752003	0.210250
0.000010	0.659739	0.340251
0.000010	0.562218	0.437772
0.030123	0.703124	0.266753
0.999980	0.000010	0.000010
0.999980	0.000010	0.000010
0.999980	0.000010	0.000010
0.999978	0.000012	0.000010
0.999980	0.000010	0.000010
0.999979	0.000011	0.000010
0.999980	0.000010	0.000010
0.999980	0.000010	0.000010
0.999970	0.000020	0.000010
0.683044	0.000010	0.316946
0.999980	0.000010	0.000010
0.999980	0.000010	0.000010
0.999980	0.000010	0.000010
0.999980	0.000010	0.000010
0.999980	0.000010	0.000010
0.000010	0.229034	0.770956
0.003129	0.386758	0.610113
0.060793	0.358446	0.580761
0.051613	0.402997	0.545390
0.023917	0.288007	0.688076
0.000010	0.519058	0.480932
0.000010	0.320083	0.679907
0.000010	0.034052	0.965938
0.000010	0.235266	0.764724
0.000010	0.000010	0.999980
0.000010	0.000010	0.999980
0.055910	0.249623	0.694467
0.055947	0.281000	0.663053
0.000010	0.337456	0.662534
0.000010	0.413275	0.586715
0.000010	0.000010	0.999980
0.000010	0.000010	0.999980
0.000010	0.000010	0.999980
0.000010	0.000010	0.999980
0.025331	0.000010	0.974659
0.000010	0.000010	0.999980
0.000010	0.000010	0.999980
0.000010	0.000010	0.999980
0.000010	0.000010	0.999980
0.000010	0.000010	0.999980
0.000010	0.168423	0.831567
0.000010	0.000010	0.999980
0.000010	0.000010	0.999980
0.000010	0.000010	0.999980
0.000010	0.000010	0.999980

## Sheet: K=4
Subsample 1	Subsample 2	Subsample 3	Subsample 4
0.000010	0.999970	0.000010	0.000010
0.000010	0.874102	0.000010	0.125878
0.000010	0.000010	0.999970	0.000010
0.000010	0.999970	0.000010	0.000010
0.000010	0.840892	0.159088	0.000010
0.000010	0.999970	0.000010	0.000010
0.000010	0.999970	0.000010	0.000010
0.000010	0.999970	0.000010	0.000010
0.000010	0.999970	0.000010	0.000010
0.000010	0.999970	0.000010	0.000010
0.000010	0.982487	0.000010	0.017493
0.000010	0.999970	0.000010	0.000010
0.000010	0.999970	0.000010	0.000010
0.000010	0.717641	0.282339	0.000010
0.000010	0.999970	0.000010	0.000010
0.572811	0.063899	0.086686	0.276604
0.999970	0.000010	0.000010	0.000010
0.938934	0.000010	0.061046	0.000010
0.815729	0.000010	0.184251	0.000010
0.999970	0.000010	0.000010	0.000010
0.999970	0.000010	0.000010	0.000010
0.925562	0.000010	0.074418	0.000010
0.457070	0.000010	0.109658	0.433263
0.541502	0.000010	0.016572	0.441916
0.429183	0.000010	0.079094	0.491714
0.754980	0.054886	0.102214	0.087919
0.724984	0.096827	0.178179	0.000010
0.771557	0.000010	0.175046	0.053387
0.815292	0.067540	0.102911	0.014257
0.863220	0.000010	0.136760	0.000010
0.000010	0.000010	0.999970	0.000010
0.000010	0.000010	0.999970	0.000010
0.000010	0.000010	0.999970	0.000010
0.084011	0.000010	0.915969	0.000010
0.000010	0.226976	0.773004	0.000010
0.000010	0.000010	0.999970	0.000010
0.000010	0.000010	0.999970	0.000010
0.000010	0.149799	0.850181	0.000010
0.000010	0.000019	0.999961	0.000010
0.000010	0.000010	0.999970	0.000010
0.000010	0.000010	0.999970	0.000010
0.000010	0.000010	0.999970	0.000010
0.000010	0.000010	0.999970	0.000010
0.000010	0.000010	0.999970	0.000010
0.000010	0.000010	0.999970	0.000010
0.095157	0.497536	0.407297	0.000010
0.312545	0.573686	0.010466	0.103303
0.231630	0.706693	0.061668	0.000010
0.197802	0.693687	0.000010	0.108502
0.245609	0.690734	0.063647	0.000010
0.280005	0.719975	0.000010	0.000010
0.208377	0.791603	0.000010	0.000010
0.156336	0.701715	0.062244	0.079704
0.128942	0.871038	0.000010	0.000010
0.170924	0.638442	0.057266	0.133367
0.104521	0.742345	0.153124	0.000010
0.224973	0.765923	0.000010	0.009095
0.305778	0.641477	0.052734	0.000010
0.318302	0.531511	0.150177	0.000010
0.278962	0.719105	0.000010	0.001923
0.000010	0.000010	0.000010	0.999970
0.000010	0.000011	0.000010	0.999969
0.000010	0.000010	0.000010	0.999970
0.000010	0.000010	0.000010	0.999970
0.000010	0.000010	0.000010	0.999970
0.000010	0.000010	0.000010	0.999970
0.000010	0.000010	0.000010	0.999970
0.000010	0.000010	0.000010	0.999970
0.000015	0.000010	0.000010	0.999965
0.324860	0.000010	0.000010	0.675120
0.000010	0.000010	0.000010	0.999970
0.000010	0.000010	0.000010	0.999970
0.000016	0.000010	0.000010	0.999964
0.000010	0.000010	0.000010	0.999970
0.000010	0.000010	0.000010	0.999970
0.655611	0.212820	0.131559	0.000010
0.450460	0.362948	0.186582	0.000010
0.461245	0.346156	0.142122	0.050477
0.477964	0.398328	0.089005	0.034703
0.534788	0.281973	0.176856	0.006384
0.334899	0.487322	0.177769	0.000010
0.533161	0.294744	0.172085	0.000010
0.854125	0.020583	0.125282	0.000010
0.597150	0.211520	0.191320	0.000010
0.999967	0.000013	0.000010	0.000010
0.999970	0.000010	0.000010	0.000010
0.577463	0.249720	0.139869	0.032948
0.541403	0.281926	0.146682	0.029989
0.446943	0.300319	0.252728	0.000010
0.398562	0.379345	0.222083	0.000010
0.999961	0.000013	0.000016	0.000010
0.974696	0.000010	0.025284	0.000010
0.999970	0.000010	0.000010	0.000010
0.999970	0.000010	0.000010	0.000010
0.999970	0.000010	0.000010	0.000010
0.999970	0.000010	0.000010	0.000010
0.999970	0.000010	0.000010	0.000010
0.999970	0.000010	0.000010	0.000010
0.999970	0.000010	0.000010	0.000010
0.999970	0.000010	0.000010	0.000010
0.650864	0.146219	0.202907	0.000010
0.999970	0.000010	0.000010	0.000010
0.999970	0.000010	0.000010	0.000010
0.999970	0.000010	0.000010	0.000010
0.999970	0.000010	0.000010	0.000010

## Sheet: K=5
Subsample 1	Subsample 2	Subsample 3	Subsample 4	Subsample 5
0.000010	0.000010	0.999960	0.000010	0.000010
0.000010	0.000010	0.851792	0.148178	0.000010
0.884123	0.000010	0.115847	0.000010	0.000010
0.000010	0.000010	0.999960	0.000010	0.000010
0.141713	0.000010	0.858257	0.000010	0.000010
0.000010	0.000010	0.999960	0.000010	0.000010
0.000010	0.000010	0.999960	0.000010	0.000010
0.000010	0.000010	0.999960	0.000010	0.000010
0.000010	0.000010	0.999960	0.000010	0.000010
0.000010	0.000010	0.999960	0.000010	0.000010
0.000010	0.000010	0.999960	0.000010	0.000010
0.000010	0.000010	0.999960	0.000010	0.000010
0.000010	0.000010	0.999960	0.000010	0.000010
0.282793	0.000010	0.717177	0.000010	0.000010
0.000010	0.000010	0.999960	0.000010	0.000010
0.061733	0.383846	0.000010	0.254514	0.299898
0.020257	0.870518	0.000010	0.000010	0.109205
0.056620	0.697943	0.000010	0.000010	0.245417
0.142766	0.530928	0.000010	0.000010	0.326286
0.000010	0.854155	0.000010	0.000010	0.145815
0.000010	0.872955	0.000010	0.000010	0.127015
0.072033	0.722415	0.000010	0.000010	0.205532
0.086742	0.288189	0.000010	0.398879	0.226180
0.000010	0.311144	0.000010	0.386545	0.302291
0.074231	0.315964	0.000010	0.474967	0.134827
0.072039	0.447771	0.000010	0.032300	0.447880
0.158323	0.475470	0.024638	0.000010	0.341560
0.146209	0.530306	0.000010	0.012600	0.310876
0.072572	0.502241	0.000010	0.000010	0.425166
0.119314	0.628116	0.000010	0.000010	0.252550
0.999960	0.000010	0.000010	0.000010	0.000010
0.999960	0.000010	0.000010	0.000010	0.000010
0.999960	0.000010	0.000010	0.000010	0.000010
0.999960	0.000010	0.000010	0.000010	0.000010
0.769735	0.000010	0.230235	0.000010	0.000010
0.999960	0.000010	0.000010	0.000010	0.000010
0.999960	0.000010	0.000010	0.000010	0.000010
0.777251	0.000010	0.000010	0.000010	0.222719
0.999960	0.000010	0.000010	0.000010	0.000010
0.999960	0.000010	0.000010	0.000010	0.000010
0.999960	0.000010	0.000010	0.000010	0.000010
0.999960	0.000010	0.000010	0.000010	0.000010
0.999960	0.000010	0.000010	0.000010	0.000010
0.999960	0.000010	0.000010	0.000010	0.000010
0.999960	0.000010	0.000010	0.000010	0.000010
0.329723	0.000010	0.008707	0.000010	0.661550
0.000010	0.000010	0.000010	0.049561	0.950409
0.000010	0.000010	0.000010	0.000010	0.999960
0.000010	0.000010	0.000010	0.076174	0.923796
0.000010	0.000010	0.000010	0.000010	0.999960
0.000010	0.000010	0.000010	0.000010	0.999960
0.000010	0.000010	0.000010	0.000010	0.999960
0.000010	0.000010	0.000010	0.059300	0.940670
0.000010	0.000010	0.000010	0.000010	0.999960
0.000010	0.000010	0.000010	0.104611	0.895359
0.045155	0.000010	0.157744	0.000010	0.797081
0.000010	0.000010	0.000010	0.000010	0.999960
0.000010	0.000010	0.000010	0.000010	0.999960
0.000010	0.000010	0.000010	0.000010	0.999960
0.000010	0.000010	0.000010	0.000010	0.999960
0.000010	0.000010	0.000010	0.999960	0.000010
0.000010	0.000010	0.000011	0.999959	0.000010
0.000010	0.000010	0.000010	0.999960	0.000010
0.000010	0.000010	0.000010	0.999960	0.000010
0.000010	0.000020	0.000010	0.999950	0.000010
0.000010	0.000010	0.000014	0.999956	0.000010
0.000019	0.000012	0.000012	0.999947	0.000010
0.000010	0.000014	0.000010	0.999956	0.000010
0.000010	0.000010	0.000010	0.999960	0.000010
0.000010	0.179980	0.000010	0.637951	0.182049
0.000010	0.000010	0.000010	0.999960	0.000010
0.000010	0.000010	0.000010	0.999960	0.000010
0.000011	0.000010	0.000018	0.999951	0.000010
0.000010	0.000016	0.000010	0.999954	0.000010
0.000010	0.000010	0.000010	0.999960	0.000010
0.077583	0.387259	0.000010	0.000010	0.535138
0.114945	0.160050	0.000010	0.000010	0.724985
0.046663	0.112570	0.000010	0.000010	0.840747
0.000010	0.067486	0.000010	0.000010	0.932484
0.098147	0.181435	0.000010	0.000010	0.720398
0.052710	0.000010	0.000010	0.000010	0.947260
0.083209	0.165601	0.000010	0.000010	0.751171
0.072785	0.641087	0.000010	0.000010	0.286108
0.107337	0.259419	0.000010	0.000010	0.633224
0.000010	0.899986	0.000010	0.000010	0.099984
0.000010	0.999960	0.000010	0.000010	0.000010
0.046971	0.193996	0.000010	0.000010	0.759012
0.066134	0.168079	0.000010	0.000010	0.765767
0.152064	0.090530	0.000010	0.000010	0.757386
0.147668	0.097198	0.000010	0.000010	0.755113
0.000010	0.999960	0.000010	0.000010	0.000010
0.023401	0.727923	0.000010	0.000010	0.248656
0.000010	0.999959	0.000010	0.000011	0.000010
0.000010	0.999960	0.000010	0.000010	0.000010
0.000010	0.999960	0.000010	0.000010	0.000010
0.000010	0.999955	0.000015	0.000010	0.000010
0.000010	0.999960	0.000010	0.000010	0.000010
0.000010	0.999960	0.000010	0.000010	0.000010
0.000010	0.999960	0.000010	0.000010	0.000010
0.000010	0.999960	0.000010	0.000010	0.000010
0.137524	0.364502	0.000010	0.000010	0.497954
0.000010	0.999952	0.000010	0.000018	0.000010
0.000010	0.999960	0.000010	0.000010	0.000010
0.000010	0.999954	0.000016	0.000010	0.000010
0.000010	0.999960	0.000010	0.000010	0.000010

## Sheet: K=6
Subsample 1	Subsample 2	Subsample 3	Subsample 4	Subsample 5	Subsample 6
0.000010	0.999950	0.000010	0.000010	0.000010	0.000010
0.000010	0.852391	0.147569	0.000010	0.000010	0.000010
0.000010	0.109470	0.000010	0.000010	0.000010	0.890490
0.000010	0.999950	0.000010	0.000010	0.000010	0.000010
0.000010	0.856089	0.000010	0.000010	0.000010	0.143871
0.000010	0.999950	0.000010	0.000010	0.000010	0.000010
0.000010	0.999950	0.000010	0.000010	0.000010	0.000010
0.000010	0.999950	0.000010	0.000010	0.000010	0.000010
0.000011	0.999949	0.000010	0.000010	0.000010	0.000010
0.000010	0.999950	0.000010	0.000010	0.000010	0.000010
0.000010	0.999950	0.000010	0.000010	0.000010	0.000010
0.000010	0.999946	0.000014	0.000010	0.000010	0.000010
0.000010	0.999950	0.000010	0.000010	0.000010	0.000010
0.000010	0.717568	0.000010	0.000010	0.000010	0.282392
0.000010	0.999950	0.000010	0.000010	0.000010	0.000010
0.757413	0.000010	0.242547	0.000010	0.000010	0.000010
0.465411	0.000010	0.000010	0.534549	0.000010	0.000010
0.874943	0.000010	0.000010	0.125017	0.000010	0.000010
0.999950	0.000010	0.000010	0.000010	0.000010	0.000010
0.525020	0.000010	0.000010	0.474940	0.000010	0.000010
0.557625	0.000010	0.000010	0.442327	0.000019	0.000010
0.697101	0.000010	0.000010	0.302859	0.000010	0.000010
0.625428	0.000010	0.374532	0.000010	0.000010	0.000010
0.656997	0.000010	0.342963	0.000010	0.000010	0.000010
0.534018	0.000010	0.465942	0.000010	0.000010	0.000010
0.999950	0.000010	0.000010	0.000010	0.000010	0.000010
0.999950	0.000010	0.000010	0.000010	0.000010	0.000010
0.999950	0.000010	0.000010	0.000010	0.000010	0.000010
0.999950	0.000010	0.000010	0.000010	0.000010	0.000010
0.999950	0.000010	0.000010	0.000010	0.000010	0.000010
0.000010	0.000010	0.000010	0.000010	0.000010	0.999950
0.000010	0.000010	0.000010	0.000010	0.000010	0.999950
0.000010	0.000010	0.000010	0.000010	0.000010	0.999950
0.177300	0.000010	0.000010	0.000010	0.000010	0.822660
0.000010	0.227874	0.000010	0.000015	0.000010	0.772081
0.000010	0.000010	0.000010	0.000010	0.000010	0.999950
0.000010	0.000010	0.000010	0.000010	0.000010	0.999950
0.000010	0.000010	0.000010	0.000010	0.233893	0.766067
0.000010	0.000010	0.000010	0.000010	0.000010	0.999950
0.000010	0.000010	0.000010	0.000010	0.000010	0.999950
0.000010	0.000010	0.000010	0.000010	0.000010	0.999950
0.000010	0.000010	0.000010	0.000010	0.000010	0.999950
0.000010	0.000010	0.000015	0.000010	0.000010	0.999945
0.000010	0.000010	0.000010	0.000010	0.000010	0.999950
0.000010	0.000010	0.000010	0.000010	0.000010	0.999950
0.000010	0.000010	0.000010	0.000010	0.671286	0.328674
0.000010	0.000010	0.000010	0.000010	0.999950	0.000010
0.000010	0.000010	0.000010	0.000010	0.999950	0.000010
0.000010	0.000010	0.000010	0.000010	0.999950	0.000010
0.000010	0.000010	0.000010	0.000010	0.999950	0.000010
0.000010	0.000010	0.000010	0.000010	0.999950	0.000010
0.000010	0.000011	0.000010	0.000010	0.999949	0.000010
0.000010	0.000010	0.000010	0.000010	0.999950	0.000010
0.000010	0.000010	0.000010	0.000010	0.999950	0.000010
0.000010	0.000010	0.058993	0.000010	0.940967	0.000010
0.000010	0.126522	0.000010	0.000010	0.873438	0.000010
0.000010	0.000010	0.000010	0.000010	0.999950	0.000010
0.000010	0.000010	0.000010	0.000010	0.999950	0.000010
0.160128	0.000010	0.000010	0.000010	0.817876	0.021967
0.000010	0.000010	0.000010	0.000010	0.999950	0.000010
0.000010	0.000010	0.999950	0.000010	0.000010	0.000010
0.000010	0.000012	0.999948	0.000010	0.000010	0.000010
0.000010	0.000010	0.999950	0.000010	0.000010	0.000010
0.000010	0.000010	0.999950	0.000010	0.000010	0.000010
0.000010	0.000010	0.999950	0.000010	0.000010	0.000010
0.000010	0.000010	0.999950	0.000010	0.000010	0.000010
0.000010	0.000010	0.999950	0.000010	0.000010	0.000010
0.000010	0.000010	0.999950	0.000010	0.000010	0.000010
0.000010	0.000010	0.999950	0.000010	0.000010	0.000010
0.409045	0.000010	0.590915	0.000010	0.000010	0.000010
0.000010	0.000010	0.999950	0.000010	0.000010	0.000010
0.089006	0.000010	0.910954	0.000010	0.000010	0.000010
0.000010	0.000010	0.999950	0.000010	0.000010	0.000010
0.000010	0.000017	0.999943	0.000010	0.000010	0.000010
0.000010	0.000010	0.999950	0.000010	0.000010	0.000010
0.374301	0.000010	0.000010	0.241903	0.339182	0.044594
0.352630	0.000010	0.000010	0.019875	0.545051	0.082424
0.372449	0.000010	0.000010	0.000010	0.627511	0.000010
0.378001	0.000010	0.000010	0.000010	0.621959	0.000010
0.443511	0.000010	0.000010	0.031009	0.461141	0.064319
0.183702	0.000010	0.000010	0.000010	0.761302	0.054966
0.532116	0.000010	0.000010	0.000010	0.454486	0.013368
0.293433	0.000010	0.000010	0.509413	0.142092	0.055042
0.425519	0.000010	0.000010	0.114471	0.385542	0.074448
0.000010	0.000010	0.000010	0.897713	0.102247	0.000010
0.000010	0.000010	0.000010	0.999950	0.000010	0.000010
0.586082	0.000010	0.000010	0.000010	0.413878	0.000010
0.510181	0.000010	0.000010	0.000010	0.466972	0.022817
0.356773	0.000010	0.000010	0.000010	0.522431	0.120765
0.313261	0.000010	0.000010	0.000010	0.574021	0.112688
0.000010	0.000010	0.000010	0.999950	0.000010	0.000010
0.730258	0.000010	0.000010	0.269702	0.000010	0.000010
0.000010	0.000010	0.000010	0.999950	0.000010	0.000010
0.000010	0.000010	0.000010	0.999950	0.000010	0.000010
0.000010	0.000010	0.000010	0.999950	0.000010	0.000010
0.000010	0.000010	0.000010	0.999950	0.000010	0.000010
0.000010	0.000010	0.000010	0.999950	0.000010	0.000010
0.000010	0.000010	0.000010	0.999950	0.000010	0.000010
0.000010	0.000010	0.000010	0.999950	0.000010	0.000010
0.000010	0.000010	0.000010	0.999950	0.000010	0.000010
0.428107	0.000010	0.000010	0.201745	0.269842	0.100287
0.000010	0.000010	0.000010	0.999950	0.000010	0.000010
0.000010	0.000010	0.000010	0.999950	0.000010	0.000010
0.000010	0.000010	0.000010	0.999950	0.000010	0.000010
0.179549	0.000010	0.000010	0.820411	0.000010	0.000010

## Sheet: K=7
Subsample 1	Subsample 2	Subsample 3	Subsample 4	Subsample 5	Subsample 6	Subsample 7
0.000010	0.000010	0.000010	0.999940	0.000010	0.000010	0.000010
0.000010	0.000010	0.000010	0.852251	0.000010	0.147699	0.000010
0.000010	0.891169	0.000010	0.108781	0.000010	0.000010	0.000010
0.000010	0.000010	0.000010	0.999940	0.000010	0.000010	0.000010
0.000010	0.145994	0.000010	0.853956	0.000010	0.000010	0.000010
0.000010	0.000010	0.000010	0.999940	0.000010	0.000010	0.000010
0.000010	0.000010	0.000010	0.999940	0.000010	0.000010	0.000010
0.000010	0.000010	0.000010	0.999940	0.000010	0.000010	0.000010
0.000010	0.000010	0.000010	0.999940	0.000010	0.000010	0.000010
0.000010	0.000010	0.000010	0.999940	0.000010	0.000010	0.000010
0.000010	0.000010	0.000010	0.999940	0.000010	0.000010	0.000010
0.000010	0.000010	0.000010	0.999940	0.000010	0.000010	0.000010
0.000010	0.000010	0.000010	0.999940	0.000010	0.000010	0.000010
0.000010	0.283051	0.000010	0.716899	0.000010	0.000010	0.000010
0.000010	0.000010	0.000010	0.999940	0.000010	0.000010	0.000010
0.000010	0.000010	0.759540	0.000010	0.000010	0.240410	0.000010
0.519909	0.000010	0.480041	0.000010	0.000010	0.000010	0.000010
0.000010	0.000010	0.999940	0.000010	0.000010	0.000010	0.000010
0.000010	0.000010	0.999940	0.000010	0.000010	0.000010	0.000010
0.454945	0.000010	0.545005	0.000010	0.000010	0.000010	0.000010
0.430409	0.000010	0.569541	0.000010	0.000010	0.000010	0.000010
0.301937	0.000010	0.698013	0.000010	0.000010	0.000010	0.000010
0.000010	0.000010	0.627713	0.000010	0.000010	0.372237	0.000010
0.000010	0.000010	0.666022	0.000010	0.000010	0.333928	0.000010
0.000010	0.000010	0.538658	0.000010	0.000010	0.461292	0.000010
0.000010	0.000010	0.999940	0.000010	0.000010	0.000010	0.000010
0.000010	0.000010	0.999940	0.000010	0.000010	0.000010	0.000010
0.000010	0.000010	0.999940	0.000010	0.000010	0.000010	0.000010
0.000010	0.000010	0.999940	0.000010	0.000010	0.000010	0.000010
0.000010	0.000010	0.999940	0.000010	0.000010	0.000010	0.000010
0.000010	0.999940	0.000010	0.000010	0.000010	0.000010	0.000010
0.000010	0.999940	0.000010	0.000010	0.000010	0.000010	0.000010
0.000010	0.999940	0.000010	0.000010	0.000010	0.000010	0.000010
0.000010	0.782626	0.000010	0.000010	0.217324	0.000010	0.000010
0.000010	0.771679	0.000010	0.228271	0.000010	0.000010	0.000010
0.000010	0.999940	0.000010	0.000010	0.000010	0.000010	0.000010
0.000010	0.999940	0.000010	0.000010	0.000010	0.000010	0.000010
0.000010	0.750484	0.000010	0.000010	0.000010	0.000010	0.249466
0.000010	0.999940	0.000010	0.000010	0.000010	0.000010	0.000010
0.000010	0.999940	0.000010	0.000010	0.000010	0.000010	0.000010
0.000010	0.999940	0.000010	0.000010	0.000010	0.000010	0.000010
0.000010	0.999940	0.000010	0.000010	0.000010	0.000010	0.000010
0.000010	0.999940	0.000010	0.000010	0.000010	0.000010	0.000010
0.000010	0.999940	0.000010	0.000010	0.000010	0.000010	0.000010
0.000010	0.999940	0.000010	0.000010	0.000010	0.000010	0.000010
0.000010	0.333483	0.000010	0.000010	0.000010	0.000010	0.666467
0.000010	0.000010	0.000010	0.000010	0.314538	0.047504	0.637918
0.000010	0.000010	0.000010	0.000010	0.000010	0.000010	0.999940
0.000010	0.000010	0.000010	0.000010	0.000010	0.000010	0.999940
0.000010	0.000010	0.000010	0.000010	0.000010	0.000010	0.999940
0.000010	0.000010	0.000010	0.000010	0.000010	0.000010	0.999940
0.000010	0.000010	0.000010	0.000010	0.000010	0.000010	0.999940
0.000010	0.000010	0.000010	0.000010	0.000010	0.000010	0.999940
0.000010	0.000010	0.000010	0.000010	0.000010	0.000010	0.999940
0.000010	0.000010	0.000010	0.000010	0.000010	0.000010	0.999940
0.000010	0.000010	0.000010	0.086719	0.000010	0.000010	0.913231
0.000010	0.000010	0.000010	0.000010	0.000010	0.000010	0.999940
0.000010	0.000010	0.000010	0.000010	0.275159	0.000010	0.724791
0.000015	0.000010	0.000013	0.000012	0.357443	0.000010	0.642497
0.000010	0.000010	0.000010	0.000010	0.000010	0.000010	0.999940
0.000010	0.000010	0.000010	0.000010	0.000010	0.999940	0.000010
0.000010	0.000010	0.000010	0.000010	0.000010	0.999940	0.000010
0.000010	0.000010	0.000010	0.000010	0.000010	0.999940	0.000010
0.000010	0.000010	0.000010	0.000010	0.000010	0.999940	0.000010
0.000010	0.000010	0.000010	0.000010	0.000010	0.999940	0.000010
0.000010	0.000010	0.000010	0.000010	0.000010	0.999940	0.000010
0.000010	0.000010	0.000010	0.000010	0.000010	0.999940	0.000010
0.000010	0.000010	0.000010	0.000010	0.000010	0.999940	0.000010
0.000010	0.000010	0.000010	0.000010	0.000010	0.999940	0.000010
0.000010	0.000010	0.419596	0.000010	0.000010	0.580354	0.000010
0.000010	0.000010	0.000010	0.000010	0.000010	0.999940	0.000010
0.000010	0.000010	0.096313	0.000010	0.000010	0.903637	0.000010
0.000010	0.000010	0.000010	0.000010	0.000010	0.999940	0.000010
0.000010	0.000010	0.000010	0.000010	0.000010	0.999940	0.000010
0.000010	0.000010	0.000010	0.000010	0.000010	0.999940	0.000010
0.182556	0.000010	0.000010	0.000010	0.817394	0.000010	0.000010
0.000010	0.000010	0.000010	0.000010	0.840421	0.000010	0.159529
0.000010	0.000010	0.000010	0.000010	0.999940	0.000010	0.000010
0.000010	0.000010	0.000010	0.000010	0.999940	0.000010	0.000010
0.000010	0.000010	0.000010	0.000010	0.999940	0.000010	0.000010
0.000010	0.000010	0.000010	0.000010	0.425426	0.000010	0.574524
0.000010	0.000010	0.000010	0.000010	0.999940	0.000010	0.000010
0.427976	0.000010	0.000010	0.000010	0.571974	0.000010	0.000010
0.000010	0.000010	0.000010	0.000010	0.999940	0.000010	0.000010
0.755923	0.000010	0.000010	0.000010	0.244027	0.000010	0.000010
0.794303	0.000010	0.000010	0.000010	0.205647	0.000010	0.000010
0.000010	0.000010	0.000010	0.000010	0.999940	0.000010	0.000010
0.000010	0.000010	0.000010	0.000010	0.999940	0.000010	0.000010
0.000010	0.000010	0.000016	0.000010	0.999931	0.000013	0.000010
0.000010	0.000010	0.000010	0.000010	0.754906	0.000010	0.245044
0.999940	0.000010	0.000010	0.000010	0.000010	0.000010	0.000010
0.260554	0.000010	0.739396	0.000010	0.000010	0.000010	0.000010
0.999940	0.000010	0.000010	0.000010	0.000010	0.000010	0.000010
0.999940	0.000010	0.000010	0.000010	0.000010	0.000010	0.000010
0.999940	0.000010	0.000010	0.000010	0.000010	0.000010	0.000010
0.999940	0.000010	0.000010	0.000010	0.000010	0.000010	0.000010
0.999936	0.000014	0.000010	0.000010	0.000010	0.000010	0.000010
0.999940	0.000010	0.000010	0.000010	0.000010	0.000010	0.000010
0.999940	0.000010	0.000010	0.000010	0.000010	0.000010	0.000010
0.999940	0.000010	0.000010	0.000010	0.000010	0.000010	0.000010
0.000010	0.000010	0.000010	0.000010	0.999940	0.000010	0.000010
0.999940	0.000010	0.000010	0.000010	0.000010	0.000010	0.000010
0.999940	0.000010	0.000010	0.000010	0.000010	0.000010	0.000010
0.999940	0.000010	0.000010	0.000010	0.000010	0.000010	0.000010
0.792671	0.000010	0.207279	0.000010	0.000010	0.000010	0.000010

## Sheet: K=8
Subsample 1	Subsample 2	Subsample 3	Subsample 4	Subsample 5	Subsample 6	Subsample 7	Subsample 8
0.000010	0.000010	0.999915	0.000010	0.000017	0.000017	0.000010	0.000010
0.999930	0.000010	0.000010	0.000010	0.000010	0.000010	0.000010	0.000010
0.000010	0.000010	0.112216	0.000010	0.887724	0.000010	0.000010	0.000010
0.000010	0.000010	0.999930	0.000010	0.000010	0.000010	0.000010	0.000010
0.999930	0.000010	0.000010	0.000010	0.000010	0.000010	0.000010	0.000010
0.999930	0.000010	0.000010	0.000010	0.000010	0.000010	0.000010	0.000010
0.000010	0.000010	0.999930	0.000010	0.000010	0.000010	0.000010	0.000010
0.999930	0.000010	0.000010	0.000010	0.000010	0.000010	0.000010	0.000010
0.000010	0.000010	0.999930	0.000010	0.000010	0.000010	0.000010	0.000010
0.000010	0.000010	0.999930	0.000010	0.000010	0.000010	0.000010	0.000010
0.999922	0.000010	0.000010	0.000013	0.000010	0.000015	0.000010	0.000010
0.000010	0.000010	0.999926	0.000010	0.000010	0.000014	0.000010	0.000010
0.000010	0.000010	0.999930	0.000010	0.000010	0.000010	0.000010	0.000010
0.000010	0.000010	0.717781	0.000010	0.282159	0.000010	0.000010	0.000010
0.999930	0.000010	0.000010	0.000010	0.000010	0.000010	0.000010	0.000010
0.000010	0.759350	0.000010	0.000010	0.000010	0.000010	0.240590	0.000010
0.000010	0.480119	0.000010	0.000010	0.000010	0.519821	0.000010	0.000010
0.000010	0.999930	0.000010	0.000010	0.000010	0.000010	0.000010	0.000010
0.000010	0.999930	0.000010	0.000010	0.000010	0.000010	0.000010	0.000010
0.000010	0.545063	0.000010	0.000010	0.000010	0.454877	0.000010	0.000010
0.000010	0.569525	0.000010	0.000010	0.000010	0.430415	0.000010	0.000010
0.000010	0.697948	0.000010	0.000010	0.000010	0.301992	0.000010	0.000010
0.000010	0.627639	0.000010	0.000010	0.000010	0.000010	0.372301	0.000010
0.000010	0.666046	0.000011	0.000010	0.000013	0.000010	0.333890	0.000010
0.000010	0.539105	0.000010	0.000010	0.000010	0.000010	0.460835	0.000010
0.000010	0.999927	0.000010	0.000011	0.000010	0.000011	0.000010	0.000010
0.000017	0.999919	0.000010	0.000010	0.000014	0.000010	0.000010	0.000010
0.000010	0.999930	0.000010	0.000010	0.000010	0.000010	0.000010	0.000010
0.000010	0.999930	0.000010	0.000010	0.000010	0.000010	0.000010	0.000010
0.000010	0.999927	0.000010	0.000013	0.000010	0.000010	0.000010	0.000010
0.000010	0.000010	0.000010	0.000010	0.999930	0.000010	0.000010	0.000010
0.000010	0.000013	0.000010	0.000010	0.999925	0.000010	0.000013	0.000010
0.000010	0.000010	0.000010	0.000010	0.999922	0.000010	0.000018	0.000010
0.000010	0.000010	0.000010	0.216275	0.783665	0.000010	0.000010	0.000010
0.270809	0.000010	0.000010	0.000010	0.729131	0.000010	0.000010	0.000010
0.000010	0.000010	0.000010	0.000010	0.999930	0.000010	0.000010	0.000010
0.000010	0.000010	0.000010	0.000010	0.999926	0.000010	0.000014	0.000010
0.000010	0.000010	0.000010	0.000010	0.750852	0.000010	0.000010	0.249088
0.000010	0.000010	0.000010	0.000010	0.999924	0.000010	0.000016	0.000010
0.000010	0.000010	0.000010	0.000010	0.999923	0.000017	0.000010	0.000010
0.000010	0.000016	0.000010	0.000010	0.999924	0.000010	0.000010	0.000010
0.000010	0.000010	0.000010	0.000010	0.999930	0.000010	0.000010	0.000010
0.000010	0.000010	0.000010	0.000010	0.999930	0.000010	0.000010	0.000010
0.065412	0.000010	0.000010	0.000010	0.934528	0.000010	0.000010	0.000010
0.000010	0.000010	0.000010	0.000010	0.999928	0.000012	0.000010	0.000010
0.000010	0.000010	0.000010	0.000010	0.333013	0.000010	0.000010	0.666927
0.000010	0.000010	0.000010	0.313945	0.000010	0.000010	0.047497	0.638508
0.000010	0.000010	0.000010	0.000010	0.000010	0.000010	0.000010	0.999930
0.000010	0.000010	0.000010	0.000010	0.000010	0.000010	0.000010	0.999930
0.000010	0.000010	0.000010	0.000010	0.000010	0.000010	0.000010	0.999930
0.000010	0.000010	0.000010	0.000010	0.000010	0.000010	0.000010	0.999930
0.000010	0.000010	0.000010	0.000010	0.000010	0.000010	0.000010	0.999930
0.000010	0.000010	0.000010	0.000010	0.000010	0.000010	0.000010	0.999930
0.000010	0.000010	0.000010	0.000010	0.000010	0.000010	0.000010	0.999930
0.000010	0.000010	0.000010	0.000010	0.000010	0.000010	0.000010	0.999930
0.000010	0.000010	0.117374	0.000010	0.000010	0.000010	0.000010	0.882566
0.000010	0.000010	0.000010	0.000010	0.000010	0.000010	0.000010	0.999930
0.000010	0.000010	0.000010	0.275665	0.000010	0.000010	0.000010	0.724275
0.000010	0.000010	0.000010	0.357689	0.000010	0.000010	0.000010	0.642251
0.000010	0.000010	0.000010	0.000010	0.000010	0.000010	0.000010	0.999930
0.000010	0.000010	0.000010	0.000010	0.000010	0.000010	0.999930	0.000010
0.000010	0.000010	0.000010	0.000010	0.000010	0.000010	0.999930	0.000010
0.000010	0.000010	0.000010	0.000010	0.000010	0.000010	0.999930	0.000010
0.000010	0.000010	0.000010	0.000010	0.000010	0.000010	0.999930	0.000010
0.000010	0.000010	0.000010	0.000010	0.000010	0.000010	0.999930	0.000010
0.000010	0.000012	0.000010	0.000010	0.000013	0.000010	0.999925	0.000010
0.000010	0.000010	0.000010	0.000010	0.000010	0.000010	0.999930	0.000010
0.000012	0.000010	0.000010	0.000010	0.000010	0.000010	0.999928	0.000010
0.000010	0.000010	0.000010	0.000010	0.000010	0.000010	0.999930	0.000010
0.000010	0.419604	0.000010	0.000013	0.000010	0.000010	0.580333	0.000010
0.000010	0.000010	0.000010	0.000010	0.000010	0.000010	0.999930	0.000010
0.000010	0.095433	0.000010	0.000010	0.000010	0.000010	0.904507	0.000010
0.000010	0.000020	0.000010	0.000010	0.000010	0.000010	0.999920	0.000010
0.000010	0.000010	0.000010	0.000010	0.000010	0.000010	0.999930	0.000010
0.000010	0.000010	0.000010	0.000010	0.000010	0.000010	0.999930	0.000010
0.000010	0.000010	0.000010	0.817398	0.000010	0.182542	0.000010	0.000010
0.000010	0.000010	0.000010	0.840210	0.000010	0.000010	0.000010	0.159730
0.000010	0.000010	0.000010	0.999930	0.000010	0.000010	0.000010	0.000010
0.000010	0.000010	0.000010	0.999930	0.000010	0.000010	0.000010	0.000010
0.000010	0.000010	0.000010	0.999927	0.000013	0.000010	0.000010	0.000010
0.000010	0.000010	0.000010	0.425863	0.000010	0.000010	0.000010	0.574077
0.000010	0.000010	0.000010	0.999930	0.000010	0.000010	0.000010	0.000010
0.000010	0.000010	0.000010	0.572028	0.000010	0.427912	0.000010	0.000010
0.000010	0.000010	0.000010	0.999930	0.000010	0.000010	0.000010	0.000010
0.000010	0.000010	0.000010	0.244028	0.000010	0.755912	0.000010	0.000010
0.000010	0.000010	0.000010	0.205701	0.000010	0.794239	0.000010	0.000010
0.000010	0.000010	0.000010	0.999930	0.000010	0.000010	0.000010	0.000010
0.000010	0.000010	0.000010	0.999930	0.000010	0.000010	0.000010	0.000010
0.000010	0.000010	0.000011	0.999929	0.000010	0.000010	0.000010	0.000010
0.000010	0.000010	0.000010	0.755909	0.000010	0.000010	0.000010	0.244031
0.000010	0.000010	0.000010	0.000010	0.000010	0.999930	0.000010	0.000010
0.000010	0.739445	0.000010	0.000010	0.000010	0.260491	0.000013	0.000010
0.000010	0.000010	0.000010	0.000010	0.000010	0.999930	0.000010	0.000010
0.000010	0.000010	0.000010	0.000010	0.000010	0.999930	0.000010	0.000010
0.000010	0.000010	0.000010	0.000010	0.000010	0.999930	0.000010	0.000010
0.000010	0.000010	0.000010	0.000011	0.000010	0.999929	0.000010	0.000010
0.000010	0.000010	0.000010	0.000010	0.000010	0.999928	0.000012	0.000010
0.000010	0.000010	0.000010	0.000010	0.000010	0.999930	0.000010	0.000010
0.000010	0.000010	0.000010	0.000010	0.000010	0.999930	0.000010	0.000010
0.000010	0.000010	0.000010	0.000010	0.000010	0.999930	0.000010	0.000010
0.000010	0.000010	0.000010	0.999930	0.000010	0.000010	0.000010	0.000010
0.000010	0.000010	0.000010	0.000010	0.000010	0.999930	0.000010	0.000010
0.000010	0.000010	0.000010	0.000010	0.000010	0.999930	0.000010	0.000010
0.000010	0.000010	0.000010	0.000010	0.000010	0.999930	0.000010	0.000010
0.000010	0.207370	0.000010	0.000010	0.000010	0.792570	0.000010	0.000010

## Sheet: K=9
Subsample 1	Subsample 2	Subsample 3	Subsample 4	Subsample 5	Subsample 6	Subsample 7	Subsample 8	Subsample 9
0.000010	0.000010	0.000011	0.000010	0.999919	0.000010	0.000010	0.000010	0.000010
0.148223	0.000010	0.000010	0.000010	0.851707	0.000010	0.000010	0.000010	0.000010
0.000010	0.000010	0.999920	0.000010	0.000010	0.000010	0.000010	0.000010	0.000010
0.000010	0.000010	0.000010	0.000010	0.999920	0.000010	0.000010	0.000010	0.000010
0.000010	0.000010	0.000010	0.000010	0.821830	0.000010	0.000010	0.000010	0.178100
0.000010	0.000010	0.000010	0.000010	0.999920	0.000010	0.000010	0.000010	0.000010
0.000010	0.000010	0.000010	0.000010	0.999920	0.000010	0.000010	0.000010	0.000010
0.000010	0.000010	0.000010	0.000010	0.999920	0.000010	0.000010	0.000010	0.000010
0.000010	0.000010	0.000010	0.000010	0.999920	0.000010	0.000010	0.000010	0.000010
0.000010	0.000010	0.000017	0.000010	0.999913	0.000010	0.000010	0.000010	0.000010
0.000010	0.000010	0.000010	0.000010	0.999920	0.000010	0.000010	0.000010	0.000010
0.000010	0.000010	0.000010	0.000010	0.999920	0.000010	0.000010	0.000010	0.000010
0.000010	0.000010	0.000010	0.000010	0.999920	0.000010	0.000010	0.000010	0.000010
0.000010	0.000012	0.000010	0.000010	0.715536	0.000010	0.000010	0.000010	0.284392
0.000010	0.000010	0.000010	0.000010	0.999920	0.000010	0.000010	0.000010	0.000010
0.190908	0.000010	0.000010	0.000010	0.000010	0.000010	0.000010	0.809022	0.000010
0.000010	0.000010	0.000010	0.000010	0.000010	0.000010	0.332220	0.667710	0.000010
0.000010	0.000010	0.000010	0.000010	0.000010	0.000010	0.000010	0.999920	0.000010
0.000010	0.000010	0.000010	0.000010	0.000010	0.999920	0.000010	0.000010	0.000010
0.000010	0.000010	0.000010	0.000010	0.000010	0.000010	0.000010	0.999920	0.000010
0.000010	0.000010	0.000010	0.000010	0.000010	0.000010	0.000010	0.999920	0.000010
0.000010	0.000010	0.000010	0.000010	0.000010	0.704689	0.295241	0.000010	0.000010
0.385617	0.000010	0.000010	0.000010	0.000010	0.614313	0.000010	0.000010	0.000010
0.312944	0.000010	0.000010	0.000010	0.000010	0.686986	0.000010	0.000010	0.000010
0.448318	0.000010	0.000010	0.000010	0.000010	0.000010	0.000010	0.551612	0.000010
0.000010	0.000010	0.000010	0.000010	0.000010	0.999920	0.000010	0.000010	0.000010
0.000010	0.000010	0.000010	0.000010	0.000010	0.999920	0.000010	0.000010	0.000010
0.000010	0.000010	0.000010	0.000010	0.000010	0.000010	0.000010	0.999920	0.000010
0.000010	0.000010	0.000010	0.000010	0.000010	0.999920	0.000010	0.000010	0.000010
0.000010	0.000011	0.000010	0.000010	0.000010	0.000010	0.000010	0.999919	0.000010
0.000010	0.000010	0.999920	0.000010	0.000010	0.000010	0.000010	0.000010	0.000010
0.000010	0.000010	0.999920	0.000010	0.000010	0.000010	0.000010	0.000010	0.000010
0.000010	0.000010	0.999920	0.000010	0.000010	0.000010	0.000010	0.000010	0.000010
0.000010	0.000010	0.999920	0.000010	0.000010	0.000010	0.000010	0.000010	0.000010
0.000010	0.000010	0.380875	0.000010	0.213068	0.000010	0.000010	0.000010	0.405997
0.000010	0.000010	0.000010	0.000010	0.000010	0.000010	0.000010	0.000010	0.999920
0.000010	0.000010	0.999920	0.000010	0.000010	0.000010	0.000010	0.000010	0.000010
0.000010	0.218675	0.244788	0.000010	0.000010	0.000010	0.000010	0.000010	0.536477
0.000010	0.000010	0.000642	0.000010	0.000010	0.000010	0.000010	0.000010	0.999288
0.000010	0.000010	0.000010	0.000010	0.000010	0.000010	0.000010	0.000010	0.999920
0.000010	0.000010	0.999920	0.000010	0.000010	0.000010	0.000010	0.000010	0.000010
0.000010	0.000010	0.999920	0.000010	0.000010	0.000010	0.000010	0.000010	0.000010
0.000010	0.000010	0.000010	0.000010	0.000010	0.000010	0.000010	0.000010	0.999920
0.000010	0.000010	0.999920	0.000010	0.000010	0.000010	0.000010	0.000010	0.000010
0.000010	0.000010	0.000010	0.000010	0.000010	0.000010	0.000010	0.000010	0.999920
0.000010	0.632869	0.367061	0.000010	0.000010	0.000010	0.000010	0.000010	0.000010
0.046093	0.639177	0.000010	0.314670	0.000010	0.000010	0.000010	0.000010	0.000010
0.000010	0.999920	0.000010	0.000010	0.000010	0.000010	0.000010	0.000010	0.000010
0.000010	0.999920	0.000010	0.000010	0.000010	0.000010	0.000010	0.000010	0.000010
0.000011	0.999919	0.000010	0.000010	0.000010	0.000010	0.000010	0.000010	0.000010
0.000010	0.999920	0.000010	0.000010	0.000010	0.000010	0.000010	0.000010	0.000010
0.000010	0.999914	0.000010	0.000016	0.000010	0.000010	0.000010	0.000010	0.000010
0.000010	0.999920	0.000010	0.000010	0.000010	0.000010	0.000010	0.000010	0.000010
0.000010	0.999920	0.000010	0.000010	0.000010	0.000010	0.000010	0.000010	0.000010
0.000010	0.999920	0.000010	0.000010	0.000010	0.000010	0.000010	0.000010	0.000010
0.000010	0.812070	0.000010	0.000010	0.097727	0.000010	0.000010	0.000010	0.090142
0.000010	0.999920	0.000010	0.000010	0.000010	0.000010	0.000010	0.000010	0.000010
0.000010	0.725444	0.000010	0.274486	0.000010	0.000010	0.000010	0.000010	0.000010
0.000010	0.638538	0.000010	0.347540	0.000010	0.000010	0.000010	0.000010	0.013862
0.000010	0.999920	0.000010	0.000010	0.000010	0.000010	0.000010	0.000010	0.000010
0.999920	0.000010	0.000010	0.000010	0.000010	0.000010	0.000010	0.000010	0.000010
0.999920	0.000010	0.000010	0.000010	0.000010	0.000010	0.000010	0.000010	0.000010
0.999920	0.000010	0.000010	0.000010	0.000010	0.000010	0.000010	0.000010	0.000010
0.999920	0.000010	0.000010	0.000010	0.000010	0.000010	0.000010	0.000010	0.000010
0.999920	0.000010	0.000010	0.000010	0.000010	0.000010	0.000010	0.000010	0.000010
0.999920	0.000010	0.000010	0.000010	0.000010	0.000010	0.000010	0.000010	0.000010
0.999920	0.000010	0.000010	0.000010	0.000010	0.000010	0.000010	0.000010	0.000010
0.999917	0.000011	0.000010	0.000012	0.000010	0.000010	0.000010	0.000010	0.000010
0.999920	0.000010	0.000010	0.000010	0.000010	0.000010	0.000010	0.000010	0.000010
0.565941	0.000010	0.000010	0.000010	0.000010	0.433989	0.000010	0.000010	0.000010
0.999920	0.000010	0.000010	0.000010	0.000010	0.000010	0.000010	0.000010	0.000010
0.873286	0.000010	0.000010	0.000010	0.000010	0.000010	0.000010	0.126644	0.000010
0.999915	0.000015	0.000010	0.000010	0.000010	0.000010	0.000010	0.000010	0.000010
0.999900	0.000010	0.000010	0.000010	0.000010	0.000020	0.000020	0.000010	0.000010
0.999920	0.000010	0.000010	0.000010	0.000010	0.000010	0.000010	0.000010	0.000010
0.000010	0.000010	0.000010	0.818447	0.000010	0.000010	0.181483	0.000010	0.000010
0.000010	0.159192	0.000010	0.840738	0.000010	0.000010	0.000010	0.000010	0.000010
0.000010	0.000010	0.000010	0.999920	0.000010	0.000010	0.000010	0.000010	0.000010
0.000010	0.000010	0.000010	0.999920	0.000010	0.000010	0.000010	0.000010	0.000010
0.000010	0.000010	0.000010	0.999920	0.000010	0.000010	0.000010	0.000010	0.000010
0.000010	0.572553	0.009948	0.417439	0.000010	0.000010	0.000010	0.000010	0.000010
0.000010	0.000010	0.000010	0.999920	0.000010	0.000010	0.000010	0.000010	0.000010
0.000010	0.000010	0.000010	0.576557	0.000010	0.000010	0.423373	0.000010	0.000010
0.000010	0.000010	0.000010	0.999920	0.000010	0.000010	0.000010	0.000010	0.000010
0.000010	0.000010	0.000016	0.255216	0.000010	0.000010	0.744707	0.000010	0.000010
0.000010	0.000010	0.000010	0.205444	0.000010	0.000010	0.794486	0.000010	0.000010
0.000010	0.000011	0.000010	0.999919	0.000010	0.000010	0.000010	0.000010	0.000010
0.000010	0.000010	0.000010	0.999920	0.000010	0.000010	0.000010	0.000010	0.000010
0.000010	0.000010	0.000010	0.999920	0.000010	0.000010	0.000010	0.000010	0.000010
0.000010	0.241331	0.000010	0.758599	0.000010	0.000010	0.000010	0.000010	0.000010
0.000010	0.000010	0.000010	0.000010	0.000010	0.000010	0.999920	0.000010	0.000010
0.000010	0.000010	0.000010	0.000010	0.000010	0.750473	0.249457	0.000010	0.000010
0.000010	0.000010	0.000010	0.000010	0.000010	0.000010	0.999920	0.000010	0.000010
0.000010	0.000010	0.000010	0.000010	0.000010	0.000010	0.836007	0.163923	0.000010
0.000010	0.000010	0.000010	0.000010	0.000010	0.000010	0.761126	0.238804	0.000010
0.000010	0.000010	0.000010	0.000010	0.000010	0.000010	0.999920	0.000010	0.000010
0.000010	0.000010	0.000019	0.000010	0.000014	0.000010	0.999908	0.000010	0.000010
0.000010	0.000010	0.000010	0.000010	0.000010	0.000010	0.999920	0.000010	0.000010
0.000010	0.000010	0.000010	0.000010	0.000010	0.000010	0.999920	0.000010	0.000010
0.000010	0.000010	0.000010	0.000010	0.000010	0.000010	0.999920	0.000010	0.000010
0.000010	0.000010	0.000010	0.999920	0.000010	0.000010	0.000010	0.000010	0.000010
0.000010	0.000010	0.000010	0.000010	0.000010	0.000010	0.999920	0.000010	0.000010
0.000010	0.000013	0.000010	0.000010	0.000010	0.000010	0.999917	0.000010	0.000010
0.000010	0.000010	0.000010	0.000010	0.000010	0.000010	0.999920	0.000010	0.000010
0.000010	0.000010	0.000010	0.000010	0.000010	0.000010	0.465418	0.534512	0.000010

## Sheet: K=10
Subsample 1	Subsample 2	Subsample 3	Subsample 4	Subsample 5	Subsample 6	Subsample 7	Subsample 8	Subsample 9	Subsample 10
0.000010	0.999909	0.000010	0.000011	0.000010	0.000010	0.000010	0.000010	0.000010	0.000010
0.000010	0.000010	0.000010	0.000010	0.000010	0.000010	0.999910	0.000010	0.000010	0.000010
0.000010	0.111939	0.000014	0.000010	0.000010	0.000010	0.000015	0.000010	0.887973	0.000010
0.000010	0.999910	0.000010	0.000010	0.000010	0.000010	0.000010	0.000010	0.000010	0.000010
0.000010	0.000010	0.000010	0.000010	0.000010	0.000010	0.999910	0.000010	0.000010	0.000010
0.000010	0.000010	0.000010	0.000010	0.000010	0.000010	0.999910	0.000010	0.000010	0.000010
0.000010	0.999910	0.000010	0.000010	0.000010	0.000010	0.000010	0.000010	0.000010	0.000010
0.000010	0.000010	0.000018	0.000010	0.000010	0.000010	0.999902	0.000010	0.000010	0.000010
0.000010	0.999908	0.000010	0.000010	0.000010	0.000010	0.000010	0.000012	0.000010	0.000010
0.000010	0.999910	0.000010	0.000010	0.000010	0.000010	0.000010	0.000010	0.000010	0.000010
0.000010	0.000010	0.000013	0.000010	0.000010	0.000010	0.999907	0.000010	0.000010	0.000010
0.000010	0.999910	0.000010	0.000010	0.000010	0.000010	0.000010	0.000010	0.000010	0.000010
0.000010	0.999910	0.000010	0.000010	0.000010	0.000010	0.000010	0.000010	0.000010	0.000010
0.000010	0.564011	0.000010	0.000010	0.000010	0.000010	0.160763	0.000010	0.275156	0.000010
0.000010	0.000013	0.000010	0.000010	0.000010	0.000010	0.999907	0.000010	0.000010	0.000010
0.000010	0.000010	0.242087	0.000010	0.000010	0.000010	0.000010	0.757833	0.000010	0.000010
0.000010	0.000010	0.000010	0.618289	0.000010	0.000010	0.000010	0.381631	0.000010	0.000010
0.000010	0.000010	0.000010	0.000010	0.000010	0.165479	0.000010	0.834441	0.000010	0.000010
0.000010	0.000010	0.000010	0.000010	0.000010	0.000010	0.000010	0.999910	0.000010	0.000010
0.000010	0.000010	0.000010	0.579785	0.000010	0.000010	0.000010	0.420135	0.000010	0.000010
0.000010	0.000010	0.000010	0.264101	0.000010	0.211167	0.000010	0.524662	0.000010	0.000010
0.000010	0.000010	0.000010	0.355738	0.000010	0.000010	0.000010	0.644182	0.000010	0.000010
0.000010	0.000010	0.372682	0.000010	0.000010	0.000010	0.000010	0.627238	0.000010	0.000010
0.000010	0.000010	0.328607	0.000010	0.000010	0.000010	0.000010	0.671313	0.000010	0.000010
0.000010	0.000010	0.465503	0.000010	0.000010	0.000010	0.000010	0.534417	0.000010	0.000010
0.000012	0.000010	0.000010	0.000010	0.000010	0.000010	0.000010	0.999908	0.000010	0.000010
0.000010	0.000010	0.000010	0.000010	0.000010	0.000010	0.000010	0.999903	0.000017	0.000010
0.000010	0.000010	0.000010	0.000010	0.000010	0.000010	0.000010	0.999910	0.000010	0.000010
0.000010	0.000010	0.000010	0.000010	0.000010	0.000010	0.000010	0.999910	0.000010	0.000010
0.000010	0.000010	0.000010	0.000010	0.000017	0.000010	0.000010	0.999903	0.000010	0.000010
0.000010	0.000010	0.000010	0.000010	0.129956	0.000010	0.000010	0.000010	0.869964	0.000010
0.000010	0.000010	0.000010	0.000010	0.000010	0.000010	0.000010	0.000010	0.999910	0.000010
0.000010	0.000010	0.000010	0.000010	0.000010	0.000010	0.000010	0.000010	0.999910	0.000010
0.000010	0.000010	0.000010	0.000010	0.226153	0.000010	0.000010	0.000013	0.773764	0.000010
0.000010	0.000010	0.000010	0.000010	0.000010	0.000010	0.271707	0.000010	0.728213	0.000010
0.000010	0.000010	0.000010	0.000010	0.000010	0.000010	0.000010	0.000010	0.999910	0.000010
0.000010	0.000010	0.000010	0.000010	0.000010	0.000010	0.000010	0.000010	0.999910	0.000010
0.000010	0.000010	0.000010	0.000010	0.000010	0.000010	0.000010	0.000010	0.723284	0.276636
0.000010	0.000010	0.000010	0.000010	0.000019	0.000010	0.000010	0.000010	0.999901	0.000010
0.000010	0.000010	0.000010	0.000010	0.000010	0.000010	0.000010	0.000010	0.999910	0.000010
0.000010	0.000010	0.000010	0.000010	0.000010	0.000010	0.000010	0.000010	0.999910	0.000010
0.000010	0.000010	0.000010	0.000010	0.000010	0.000010	0.000010	0.000010	0.999910	0.000010
0.000010	0.000010	0.000010	0.000010	0.000010	0.000010	0.000010	0.000010	0.999910	0.000010
0.000010	0.000010	0.000010	0.000010	0.000010	0.000010	0.070436	0.000010	0.929484	0.000010
0.000010	0.000010	0.000010	0.000010	0.000013	0.000010	0.000010	0.000010	0.999907	0.000010
0.000010	0.000010	0.000010	0.000010	0.000010	0.000010	0.000010	0.000010	0.311053	0.688867
0.999910	0.000010	0.000010	0.000010	0.000010	0.000010	0.000010	0.000010	0.000010	0.000010
0.000016	0.000010	0.000010	0.000010	0.000010	0.000010	0.000010	0.000010	0.000010	0.999904
0.000010	0.000010	0.000010	0.000010	0.000010	0.000010	0.000010	0.000010	0.000010	0.999910
0.000010	0.000010	0.000010	0.000010	0.000010	0.000010	0.000010	0.000010	0.000010	0.999910
0.999910	0.000010	0.000010	0.000010	0.000010	0.000010	0.000010	0.000010	0.000010	0.000010
0.999905	0.000010	0.000010	0.000010	0.000010	0.000010	0.000015	0.000010	0.000010	0.000010
0.000010	0.000010	0.000010	0.000010	0.000010	0.000010	0.000010	0.000010	0.000010	0.999910
0.000010	0.000010	0.000010	0.000010	0.000010	0.000010	0.000010	0.000010	0.000010	0.999910
0.000010	0.000010	0.000010	0.000010	0.000010	0.000010	0.000010	0.000010	0.000010	0.999910
0.000010	0.000010	0.000010	0.000010	0.000010	0.000010	0.000010	0.000010	0.000010	0.999910
0.000010	0.000010	0.000010	0.000010	0.000010	0.000010	0.000010	0.000010	0.000010	0.999910
0.082520	0.000010	0.000010	0.000010	0.227191	0.000010	0.000010	0.000010	0.000010	0.690219
0.000010	0.000010	0.000010	0.000010	0.327593	0.000010	0.000010	0.000010	0.000010	0.672327
0.000010	0.000010	0.000010	0.000010	0.000010	0.000010	0.000010	0.000010	0.000010	0.999910
0.000010	0.000010	0.999910	0.000010	0.000010	0.000010	0.000010	0.000010	0.000010	0.000010
0.000010	0.000010	0.999907	0.000013	0.000010	0.000010	0.000010	0.000010	0.000010	0.000010
0.000010	0.000010	0.999910	0.000010	0.000010	0.000010	0.000010	0.000010	0.000010	0.000010
0.000010	0.000010	0.999910	0.000010	0.000010	0.000010	0.000010	0.000010	0.000010	0.000010
0.000010	0.000010	0.999906	0.000011	0.000010	0.000013	0.000010	0.000010	0.000010	0.000010
0.000010	0.000010	0.999901	0.000017	0.000010	0.000012	0.000010	0.000010	0.000010	0.000010
0.000010	0.000010	0.999910	0.000010	0.000010	0.000010	0.000010	0.000010	0.000010	0.000010
0.000010	0.000017	0.999890	0.000014	0.000017	0.000011	0.000010	0.000010	0.000010	0.000010
0.000010	0.000010	0.999910	0.000010	0.000010	0.000010	0.000010	0.000010	0.000010	0.000010
0.000010	0.000010	0.578048	0.000010	0.000010	0.000010	0.000010	0.421872	0.000010	0.000010
0.000010	0.000010	0.999910	0.000010	0.000010	0.000010	0.000010	0.000010	0.000010	0.000010
0.000010	0.000010	0.905695	0.000010	0.000010	0.000010	0.000010	0.094225	0.000010	0.000010
0.000010	0.000010	0.999910	0.000010	0.000010	0.000010	0.000010	0.000010	0.000010	0.000010
0.000010	0.000010	0.999910	0.000010	0.000010	0.000010	0.000010	0.000010	0.000010	0.000010
0.000010	0.000010	0.999910	0.000010	0.000010	0.000010	0.000010	0.000010	0.000010	0.000010
0.000010	0.000010	0.000010	0.178056	0.821864	0.000010	0.000010	0.000010	0.000010	0.000010
0.000010	0.000010	0.000010	0.000010	0.999910	0.000010	0.000010	0.000010	0.000010	0.000010
0.000010	0.000010	0.000010	0.000010	0.999910	0.000010	0.000010	0.000010	0.000010	0.000010
0.999910	0.000010	0.000010	0.000010	0.000010	0.000010	0.000010	0.000010	0.000010	0.000010
0.000010	0.000010	0.000010	0.000010	0.999910	0.000010	0.000010	0.000010	0.000010	0.000010
0.000010	0.000010	0.000010	0.000010	0.390126	0.000010	0.000010	0.000010	0.000010	0.609794
0.000010	0.000010	0.000010	0.000010	0.999910	0.000010	0.000010	0.000010	0.000010	0.000010
0.000010	0.000010	0.000010	0.426435	0.573485	0.000010	0.000010	0.000010	0.000010	0.000010
0.000010	0.000010	0.000010	0.000010	0.999910	0.000010	0.000010	0.000010	0.000010	0.000010
0.000010	0.000010	0.000010	0.000010	0.000010	0.999910	0.000010	0.000010	0.000010	0.000010
0.000010	0.000010	0.000010	0.000010	0.000010	0.999910	0.000010	0.000010	0.000010	0.000010
0.000010	0.000010	0.000010	0.000010	0.999910	0.000010	0.000010	0.000010	0.000010	0.000010
0.202422	0.000010	0.000010	0.000010	0.797498	0.000010	0.000010	0.000010	0.000010	0.000010
0.000010	0.000010	0.000010	0.000010	0.999910	0.000010	0.000010	0.000010	0.000010	0.000010
0.000010	0.000010	0.000010	0.000010	0.734817	0.000010	0.000010	0.000010	0.000010	0.265103
0.000010	0.000010	0.000010	0.513133	0.000010	0.486787	0.000010	0.000010	0.000010	0.000010
0.000010	0.000010	0.000010	0.253116	0.000010	0.000010	0.000010	0.746804	0.000010	0.000010
0.000010	0.000010	0.000010	0.000010	0.000010	0.999910	0.000010	0.000010	0.000010	0.000010
0.000010	0.000010	0.000010	0.999910	0.000010	0.000010	0.000010	0.000010	0.000010	0.000010
0.000010	0.000010	0.000010	0.000010	0.000010	0.999910	0.000010	0.000010	0.000010	0.000010
0.000010	0.000010	0.000010	0.409017	0.000010	0.590903	0.000010	0.000010	0.000010	0.000010
0.000010	0.000010	0.000010	0.999910	0.000010	0.000010	0.000010	0.000010	0.000010	0.000010
0.000010	0.000010	0.000010	0.000010	0.000010	0.999910	0.000010	0.000010	0.000010	0.000010
0.000010	0.000010	0.000010	0.000010	0.000010	0.999910	0.000010	0.000010	0.000010	0.000010
0.000010	0.000010	0.000010	0.999910	0.000010	0.000010	0.000010	0.000010	0.000010	0.000010
0.000010	0.000010	0.000010	0.000010	0.999910	0.000010	0.000010	0.000010	0.000010	0.000010
0.000010	0.000010	0.000010	0.999910	0.000010	0.000010	0.000010	0.000010	0.000010	0.000010
0.000013	0.000011	0.000010	0.999902	0.000010	0.000010	0.000010	0.000010	0.000015	0.000010
0.000010	0.000010	0.000010	0.629299	0.000010	0.370621	0.000010	0.000010	0.000010	0.000010
0.000010	0.000010	0.000010	0.999910	0.000010	0.000010	0.000010	0.000010	0.000010	0.000010
